# Supplementary material for: Prolactin Inhibition Promotes Follicle Recruitment by Increasing PIKfyve Expression in Ewes During the Estrus Stage
Source: Animals (Basel). 2024 Dec 7;14(23):3541. doi: 10.3390/ani14233541 (PMC11639777; doi:10.3390/ani14233541)
Supplement: Supplementary file 1 [file animals-14-03541-s001.zip]

Archive with 1 entries (1 files):
- animals-3317429-supplementary.pdf
